# Supplementary material for: Immune profiling and prognostic model of pancreatic cancer using quantitative pathology and single-cell RNA sequencing
Source: J Transl Med. 2023 Mar 21;21:210. doi: 10.1186/s12967-023-04051-4 (PMC10031915; doi:10.1186/s12967-023-04051-4)
Supplement: Supplementary file 2 — Additional file 2: Table S1. Clinical characteristics of PDAC patients. [file 12967_2023_4051_MOESM2_ESM.xlsx]

## Sheet: Sheet1
Additional file 2: Table S1. Clinical characteristics of PDAC patients.
Patient ID	Pathologic diagnoses	TMA core ID	Tissue type	Sex	Age (years)	Grade	TNM stage	Tumor site	CA 19-9 (normal 0-39 U/ml)	Survival state	Overall survival time (months)	Vascular invasion	Intravascular cancer embolus	Perineural invasion	Peripancreatic infiltration	Distant metastasis	Lymph node metastasis	Maximum diameter (cm)
1	PDAC	A1	Tumor	Female	79	3	I	Body/tail	967.9	Dead	5	Y	N	Y	Y	N	N	3
		A2	Adjacent
2	PDAC	A3	Tumor	Male	54	2	I	Head	2.45	Dead	12	N	Y	N	N	N	N	2.5
		A4	Adjacent
3	PDAC	A5	Tumor	Female	58	3	II	Body/tail	1000+	Dead	5	N	N	N	Y	N	N	7
		A6	Adjacent
4	PDAC	A7	Tumor	Male	61	2	III	Head	156.3	Dead	8	N	N	N	Y	N	Y	3.5
		A8	Adjacent
5	PDAC	A9	Tumor	Female	59	3	IV	Body/tail	1000+	Dead	2	Y	N	N	Y	Y	N	6
		A10	Adjacent
6	PDAC	A11	Tumor	Female	62	1	I	Head	1.41	Alive	36	N	N	N	Y	N	N	3
		A12	Adjacent
7	PDAC	A13	Tumor	Female	51	2	III	Head	212.2	Dead	9	N	Y	N	N	N	Y	4.5
		A14	Adjacent
8	PDAC	A15	Tumor	Male	60	3	I	Head	1000+	Dead	4	N	Y	N	Y	N	N	3.5
		A16	Adjacent
9	PDAC	B1	Tumor	Male	81	3	IV	Head	250.2	Dead	7	N	N	N	Y	Y	N	4.5
		B2	Adjacent
10	PDAC	B3	Tumor	Female	54	1	I	Body/tail	946.3	Dead	32	N	N	N	N	N	N	3
		B4	Adjacent
11	PDAC	B5	Tumor	Female	52	3	III	Head	68.6	Dead	6	Y	N	Y	N	N	Y	3.5
		B6	Adjacent
12	PDAC	B7	Tumor	Male	44	2	I	Head	78	Dead	30	N	N	N	N	N	N	2
		B8	Adjacent
13	PDAC	B9	Tumor	Male	75	2	II	Head	497.4	Alive	39+	Y	Y	Y	Y	N	N	4.5
		B10	Adjacent
14	PDAC	B11	Tumor	Female	50	3	I	Body/tail	20.56	Alive	40+	N	N	N	N	N	N	3.5
		B12	Adjacent
15	PDAC	B13	Tumor	Male	66	3	IV	Head	65.12	Dead	3	N	N	N	Y	Y	Y	4
		B14	Adjacent
16	PDAC	B15	Tumor	Female	56	1	I	Body/tail	750	Dead	30	N	N	N	N	N	N	2
		B16	Adjacent
17	PDAC	C1	Tumor	Female	53	3	I	Head	131.4	Dead	11	N	Y	N	Y	N	N	3
		C2	Adjacent
18	PDAC	C3	Tumor	Male	64	2	I	Body/tail	161.8	Dead	27	N	N	N	N	N	N	2.5
		C4	Adjacent
19	PDAC	C5	Tumor	Male	61	2	I	Head	661.3	Dead	25	N	N	N	Y	N	N	2
		C6	Adjacent
20	PDAC	C7	Tumor	Male	64	3	II	Head	143.7	Dead	6	N	Y	N	Y	N	Y	4
		C8	Adjacent
21	PDAC	C9	Tumor	Male	59	2	I	Head	413	Dead	11	N	N	N	Y	N	N	2
		C10	Adjacent
22	PDAC	C11	Tumor	Male	58	3	IV	Head	152	Dead	6	Y	Y	Y	Y	Y	Y	3
		C12	Adjacent
23	PDAC	C13	Tumor	Male	53	1	I	Head	2.78	Alive	44	N	N	Y	N	N	N	3
		C14	Adjacent
24	PDAC	C15	Tumor	Male	59	3	II	Head	23.64	Dead	9	N	N	N	N	N	N	5
		C16	Adjacent
25	PDAC	D1	Tumor	Female	56	1	III	Head	199.3	Dead	19	N	N	N	Y	N	N	3.5
		D2	Adjacent
26	PDAC	D3	Tumor	Male	74	3	II	Body/tail	448.1	Dead	9	N	N	N	Y	N	N	5
		D4	Adjacent
27	PDAC	D5	Tumor	Female	60	3	I	Head	7.31	Alive	47	N	Y	N	Y	N	N	3.5
		D6	Adjacent
28	PDAC	D7	Tumor	Female	66	1	IV	Head	31.77	Dead	13	Y	N	N	Y	Y	Y	3.5
		D8	Adjacent
29	PDAC	D9	Tumor	Female	67	3	II	Body/tail	1000+	Dead	15	N	N	N	Y	N	N	6
		D10	Adjacent
30	PDAC	D11	Tumor	Female	74	1	I	Body/tail	760	Dead	40	N	N	N	N	N	N	3.5
		D12	Adjacent
31	PDAC	D13	Tumor	Male	58	3	IV	Body/tail	1000+	Dead	7	N	N	N	Y	Y	N	4
		D14	Adjacent
32	PDAC	D15	Tumor	Female	75	3	IV	Body/tail	1000+	Dead	2	Y	N	Y	Y	Y	Y	7.5
		D16	Adjacent
33	PDAC	E1	Tumor	Female	75	2	I
		E2	Tumor					Body/tail	81.87	Alive	51	N	N	N	N	N	N	2
34	PDAC	E3	Tumor	Female	76	2	II	Head	882.3	Dead	6	N	N	Y	Y	N	N	4.5
		E4	Adjacent
35	PDAC	E5	Tumor	Female	71	2	I	Body/tail	1000+	Dead	14	N	N	N	N	N	N	4
		E6	Adjacent
36	PDAC	E7	Tumor	Female	64	1	II	Head	101.9	Dead	22	N	Y	N	Y	N	Y	4.5
		E8	Adjacent
37	PDAC	E9	Tumor	Male	54	3	III
		E10	Adjacent					Body/tail	563.4	Dead	7	N	Y	Y	Y	Y	Y	4.5
38	PDAC	E11	Tumor	Male	58	3	I	Head	1000+	Dead	13	N	Y	N	Y	N	N	1.5
		E12	Adjacent
39	PDAC	E13	Tumor	Female	80	3	I	Head	330.4	Dead	24	N	N	N	N	N	N	3
		E14	Adjacent
40	PDAC	E15	Tumor	Male	57	3	II	Head	1000+	Dead	2	Y	Y	Y	Y	N	Y	4
		E16	Adjacent
41	PDAC	F1	Tumor	Female	49	3	I	Head	173.2	Dead	11	N	N	N	Y	N	N	3.5
		F2	Adjacent
42	PDAC	F3	Tumor	Female	61	1	III	Head	69.6	Dead	16	N	Y	Y	Y	N	Y	3
		F4	Adjacent
43	PDAC	F5	Tumor	Male	65	2	I	Head	76.29	Dead	19	N	N	N	N	N	N	3.5
		F6	Adjacent
44	PDAC	F7	Tumor	Male	61	3	II	Head	239.1	Dead	17	N	Y	N	Y	N	Y	2
		F8	Adjacent
45	PDAC	F9	Tumor	Male	58	2	I	Head	6.8	Dead	27	N	Y	Y	Y	N	N	1.5
		F10	Adjacent
46	PDAC	F11	Tumor	Male	73	2	III	Body/tail	94.6	Dead	12	N	N	Y	Y	N	Y	4.5
		F12	Adjacent
47	PDAC	F13	Tumor	Male	71	2	I	Body/tail	651	Dead	28	N	N	N	N	N	N	3
		F14	Adjacent
48	PDAC	F15	Tumor	Female	56	3	II	Head	102.4	Dead	11	Y	N	Y	Y	N	Y	4
		F16	Adjacent
49	PDAC	G1	Tumor	Male	68	3	I	Head	298.9	Dead	5	N	N	N	Y	N	N	2
		G2	Adjacent
50	PDAC	G3	Tumor	Male	50	2	I	Body/tail	128.5	Dead	13	N	N	N	Y	N	N	4
		G4	Adjacent
51	PDAC	G5	Tumor	Male	67	3	I	Head	84.75	Dead	4	N	N	N	N	N	N	2.5
		G6	Adjacent
52	PDAC	G7	Tumor	Male	82	2	I	Body/tail	4.13	Dead	23	N	N	N	N	N	N	3.5
		G8	Adjacent
53	PDAC	G9	Tumor	Male	66	3	I	Head	87.12	Dead	8	N	N	N	Y	N	N	2
		G10	Adjacent
54	PDAC	G11	Tumor	Male	62	3	III	Head	889.6	Dead	11	N	N	N	Y	N	Y	4.5
		G12	Adjacent
55	PDAC	G13	Tumor	Male	74	2	III	Head	142.3	Dead	14	N	N	Y	N	N	Y	1.5
		G14	Adjacent
56	PDAC	G15	Tumor	Male	77	2	II	Head	21.83	Dead	18	N	Y	Y	Y	N	Y	10
		G16	Adjacent
57	PDAC	H1	Tumor	Male	76	2	III	Head	563.3	Dead	15	Y	Y	N	Y	N	N	3
		H2	Adjacent
58	PDAC	H3	Tumor	Female	75	3	I	Body/tail	76.41	Alive	27	N	N	N	N	N	N	3
		H4	Adjacent
59	PDAC	H5	Tumor	Male	60	3	IV	Body/tail	3.24	Dead	8	N	Y	N	Y	Y	N	4
		H6	Adjacent
60	PDAC	H7	Tumor	Female	49	3	II	Head	224.2	Dead	16	N	N	Y	Y	N	Y	1
		H8	Adjacent
61	PDAC	H9	Tumor	Male	76	3	III	Head	826.6	Dead	9	N	Y	N	Y	N	Y	5
		H10	Adjacent
62	PDAC	H11	Adjacent
		H12	Tumor	Male	64	2	I	Head	480.4	Dead	14	N	N	N	N	N	N	4
63	PDAC	H13	Tumor	Female	72	3	II	Head	265	Dead	2	N	Y	N	Y	N	Y	2
		H14	Adjacent
64	PDAC	H15	Tumor	Male	66	3	III	Head	338.5	Dead	7	N	Y	Y	Y	N	Y	3.5
		H16	Adjacent
65	PDAC	I1	Tumor	Female	45	3	I	Head	63.13	Dead	13	N	N	N	Y	N	N	1.2
		I2	Adjacent
66	PDAC	I3	Tumor	Female	57	2	II	Body/tail	13.25	Dead	23	N	N	N	Y	N	Y	4
		I4	Adjacent
67	PDAC	I5	Tumor	Female	59	2	I	Head	80.47	Dead	13	N	N	N	Y	N	N	2
		I6	Adjacent
68	PDAC	I7	Tumor	Female	75	3	IV	Body/tail	1000+	Dead	6	N	Y	N	Y	Y	N	8
		I8	Adjacent
69	PDAC	I9	Tumor	Male	60	3	II	Head	663.7	Dead	6	Y	Y	Y	Y	N	Y	4
		I10	Adjacent
70	PDAC	I11	Tumor	Female	68	3	II	Head	1000+	Dead	19	N	N	N	Y	N	Y	3
		I12	Adjacent
71	PDAC	I13	Tumor	Female	62	2	II	Head	68.55	Dead	12	N	Y	Y	Y	N	Y	3
		I14	Adjacent
72	PDAC	I15	Tumor	Male	44	3	IV	Body/tail	1000+	Dead	4	N	N	Y	Y	Y	Y	3
		I16	Adjacent
73	PDAC	J1	Tumor	Female	34	2	II	Head	4.29	Dead	13	N	Y	Y	Y	N	Y	4.5
		J2	Adjacent
74	PDAC	J3	Tumor	Female	55	1	I	Body/tail	946.3	Dead	32	N	N	N	N	N	N	3
		J4	Adjacent
75	PDAC	J5	Tumor	Female	49	3	IV	Head	19	Dead	4	N	N	N	Y	Y	Y	4
		J6	Adjacent
76	PDAC	J7	Tumor	Female	77	3	IV	Body/tail	1000+	Dead	2	Y	N	Y	Y	N	Y	7.5
		J8	Adjacent
77	PDAC	J9	Tumor	Female	49	3	I	Head	195	Dead	11	N	N	N	Y	N	N	3.5
		J10	Adjacent
78	PDAC	J11	Tumor	Male	70	2	I	Body/tail	750	Dead	16	N	N	N	N	N	N	3
		J12	Adjacent
79	PDAC	J13	Tumor	Female	73	3	IV	Body/tail	1000+	Dead	6	N	Y	N	Y	Y	N	8
		J14	Adjacent
80	PDAC	J15	Tumor	Male	71	2	II	Head	21	Dead	18	N	Y	Y	Y	N	Y	10
		J16	Adjacent
