# Supplementary material for: Immune profiling and prognostic model of pancreatic cancer using quantitative pathology and single-cell RNA sequencing
Source: J Transl Med. 2023 Mar 21;21:210. doi: 10.1186/s12967-023-04051-4 (PMC10031915; doi:10.1186/s12967-023-04051-4)
Supplement: Supplementary file 3 — Additional file 3: Table S2. Features of TMA cores generated by Qupath. [file 12967_2023_4051_MOESM3_ESM.xlsx]

## Sheet: Sheet1
Additional file 3: Table S2. Features of TMA cores generated by Qupath.
TMA core ID	Tissue type	P_sc (%)	P_sa (%)	D_cd8 (cells/mm^2)	D_pd1 (cells/mm^2)	D_cd68 (cells/mm^2)	P_topdl1 (%)	P_tupdl1 (%)	P_spdl1 (%)	D_cd8_pd1 (cells/mm^2)	D_pdl1_30_pd1 (cells/mm^2)	D_tu_30_im (cells/mm^2)	D_tu_30_cd8 (cells/mm^2)	D_tu_30_cd68 (cells/mm^2)	D_pdl1_50_pd1 (cells/mm^2)	D_tu_50_im (cells/mm^2)	D_tu_50_cd8 (cells/mm^2)	D_tu_50_cd68 (cells/mm^2)
A1	Tumor	0.627841	0.783085	52.0848	6.63825	692.421	3.072	5.759	2.325	1.02127	5.19832	240.722	27.5911	213.131	6.7978	290.306	35.1886	255.117
A2	Adjacent	0.339963	0.541358	336.083	130.001	103.41	6.475	6.152	6.742	25.1139
A3	Tumor	0.816748	0.977357	4.50048	1.2274	9.81923	0.1088	0.3898	0.1022	0
A4	Adjacent	0.313364	0.502419	616.02	188.626	280.949	7.2384	9.7819	4.6712	50.937
A5	Tumor	0.755401	0.846527	11.3368	2.36183	168.162	0.071	0.0691	0.0812	0.472366	1.19961	11.1964	3.99871	7.19767	1.59948	16.3947	6.39793	9.99677
A6	Adjacent	0.252492	0.593801	96.2975	24.2427	134.008	2.9425	3.2006	2.5654	13.4682
A7	Tumor	0.903937	0.878795	144.242	34.1266	411.795	0.7084	1.103	0.6535	5.00524	14.7952	82.3734	26.3915	55.9819	20.7933	141.154	48.3844	92.77
A8	Adjacent	0.656254	0.80555	432.36	200.543	201.04	1.048	0.6827	1.135	72.4736
A9	Tumor	0.564354	0.711358	173.134	101.744	247.896	3.147	2.541	3.39	16.8637	89.1712	139.155	92.7701	46.385	95.1693	171.945	111.564	60.3805
A10	Adjacent	0.634958	0.912403	293.635	67.9305	37.2522	1.274	3.599	1.05	37.2522
A11	Tumor	0.394182	0.683767	73.6884	11.1117	288.905	0.5382	0.4132	0.5954	1.75449	4.79864	115.967	41.5882	74.3789	5.9983	133.562	45.1872	88.3749
A12	Adjacent	0.696733	0.769665	88.3216	2.59769	154.303	3.584	1.718	4.14	0
A13	Tumor	0.810891	0.900579	22.2014	49.2871	3.10819	1.296	0.3891	1.395	9.32458	41.1878	3.59894	3.59894	0	46.7862	4.79858	4.3987	0.399882
A14	Adjacent	0.0848317	0.293427	228.949	65.4139	42.2465	2.553	2.968	1.549	25.893
A15	Tumor	0.848417	0.850955	1223.64	441.244	126.405	8.963	12.95	8.259	290.873	377.078	183.941	180.342	3.59884	387.875	240.322	235.124	5.19832
A16	Adjacent	0.544826	0.712728	279.96	113.331	12.904	0.5485	0.3159	0.6417	20.1975
B1	Tumor	0.710692	0.806932	211.597	219.031	337.961	1.822	0.328	2.178	14.8663	37.9877	126.759	81.9735	44.7855	42.3863	192.738	129.958	62.7797
B2	Adjacent	0.845721	0.915682	603.071	48.9095	580.363	14.78	19.64	14.33	87.775
B3	Tumor	0.991486	0.994987	29.7395	0	318.293	1.73	1.396	1.73	2.8132	40.3869	5.59819	1.99935	3.59884	43.5859	9.5969	1.99935	7.59754
B4	Adjacent	0.997543	0.999944	4.39882	9.59743	19.1949	0	0	0	0
B5	Tumor	0.641069	0.87732	94.8036	0.911573	282.132	1.04327	1.10204	0.623046	3.64629	3.99871	55.9819	21.1931	34.7887	6.7978	83.1731	33.989	49.1841
B6	Adjacent	0.0763778	0.436525	4.58016	1.83206	19.2367	0.815496	0.416465	1.12463	1.83206
B7	Tumor	0.654509	0.97838	13.4873	17.9831	19.6179	0.0152	0.1834	0.0115	0
B8	Adjacent	0.0837273	0.444263	101.709	72.9061	79.2066	13.57	22.87	1.926	34.2029
B9	Tumor	0.921239	0.985882	7.70634	43.3989	29.203	0.5737	5.721	0.4997	0
B10	Adjacent	0.149487	0.342083	690.837	446.531	206.9	13.08	12.6	14	272.36
B11	Tumor	0.216624	0.462124	44.1298	21.6323	121.141	8.684	13.44	3.131	6.05703	13.9955	36.7882	17.1945	19.5937	14.3954	39.9871	19.1938	20.7933
B12	Adjacent	0.195196	0.594962	172.061	52.425	71.2442	1.005	1.01	1.001	12.7702
B13	Tumor	0.999004	0.99868	225.825	84.8847	349.949	28.16	99.54	28.04	22.4224	79.5743	2.7991	1.59948	1.19961	83.573	6.7978	3.99871	2.7991
B14	Adjacent	0.439549	0.554613	799.578	72.099	74.983	6.133	2.25	9.245	26.6766
B15	Tumor	0.977765	0.993548	123.96	32.1974	73.6515	0.1426	0	0.1434	2.81727	20.3934	1.99935	1.59948	0.399871	23.9922	4.79845	3.59884	1.19961
B16	Adjacent	0.57774	0.849547	121.437	8.94306	1.41206	0.1167	0.0384	0.1305	3.29481
C1	Tumor	0.598458	0.782021	0.51133	42.9517	85.3921	0.993	0.2166	1.209	0
C2	Adjacent	0.885556	0.981426	17.9273	2.85207	66.005	0.0104	0	0.0105	0.407438
C3	Tumor	0.794911	0.836358	24.3836	7.17164	666.007	0.9458	1.671	0.8032	0.47811	3.19897	99.9677	3.59884	96.3689	4.39858	179.542	6.39793	173.144
C4	Adjacent	0.42963	0.586796	652.145	280.075	1637.52	0.9997	0.1459	1.6	126.068
C5	Tumor	0.9284	0.975151	137.37	34.035	203.8	3.626	13.78	3.365	10.6616	25.9916	29.5904	9.19702	20.3934	30.79	42.3863	12.7959	29.5904
C6	Adjacent	0.282891	0.550704	286.099	60.9957	673.131	1.953	1.494	2.324	23.9626
C7	Tumor	0.477273	0.686639	34.9415	26.2062	496.17	4.965	6.777	4.134	4.07651	23.1925	140.754	18.7939	121.961	26.3915	161.148	21.9929	139.155
C8	Adjacent	0.059436	0.282377	39.6504	2.83217	179.843	1.691	2.154	0.5132	0
C9	Tumor	0.752115	0.771448	259.169	32.1369	1352.34	2.326	2.844	2.171	7.77507	18.7939	433.06	83.9728	349.087	23.5924	654.988	131.158	523.831
C10	Adjacent	0.112309	0.359524	139.03	8.89794	333.673	1.022	1.268	0.5828	2.22448
C11	Tumor	0.867188	0.93372	74.5164	40.6843	173.872	1.151	0.3582	1.207	20.5563	29.1906	15.1951	6.7978	8.39728	31.1899	36.7881	13.5956	23.1925
C12	Adjacent	0.649953	0.824027	362.978	12.1316	444.502	0.8727	0.154	1.025	2.42632
C13	Tumor	0.409829	0.639778	179.379	45.6261	35.0008	0.4113	0.4058	0.414	17.5004	26.7913	77.5749	75.1757	2.39922	32.3895	101.567	98.3682	3.19897
C14	Adjacent	0.165178	0.560055	61.4029	3.56994	23.5616	1.903	1.772	2.003	2.85595
C15	Tumor	0.486586	0.716448	577.105	64.743	86.51	1.418	1.409	1.421	32.9296	43.9858	286.707	276.311	10.3966	50.7836	359.484	346.288	13.1957
C16	Adjacent	0.417889	0.65529	50.038	0	9.76351	0.8068	0.5203	0.9568	0
D1	Tumor	0.718673	0.820187	80.4435	14.1385	332.5	4.835	3.392	5.148	2.43768	15.595	140.355	37.5878	102.767	15.9948	181.941	51.5833	130.358
D2	Adjacent	0.402243	0.587821	327.205	64.6247	368.021	3.449	5.984	1.667	26.5301
D3	Tumor	0.778431	0.910071	7.46953	159.057	200.799	7.793	19.23	6.659	0.439384
D4	Adjacent	0.987699	0.978102	2007.35	41.1867	1888.99	55.09		55.05	29.9903
D5	Tumor	0.703901	0.808124	19.7925	70.7583	1020.31	8.46	7.074	8.782	10.3911	68.7777	299.903	9.59689	290.306	72.7764	364.282	12.396	351.886
D6	Adjacent	0.0988999	0.424334	86.6961	18.847	206.374	5.156	8.059	1.211	11.3082
D7	Tumor	0.842318	0.908102	134.743	67.8118	650.818	3.302	0.8818	3.545	6.16471	53.5827	131.557	43.186	88.3714	60.7803	208.732	61.1802	147.552
D8	Adjacent	0.159977	0.468585	213.339	20.4806	395.104	2.885	3.95	1.672	8.53357
D9	Tumor	0.729344	0.916274	92.5188	10.4738	319.452	0.2864	0.0691	0.3061	0.872819	5.19832	45.5853	9.99677	35.5885	5.99806	60.3805	16.3947	43.9858
D10	Adjacent	0.947396	0.982687	136.317	53.7129	436.621	0.3873	0	0.3938	3.66224
D11	Tumor	0.56405	0.780309	24.5977	6.66188	193.707	0.1609	0.0249	0.199	0	4.79845	40.7868	10.7965	29.9903	4.79845	53.9825	14.7952	39.1873
D12	Adjacent	0.0646578	0.447518	141.178	3.57412	14.2965	6.912	11.71	0.9844	2.68059
D13	Tumor	0.443102	0.608238	742.233	199.857	727.77	2.98	4.741	1.843	97.9563	171.944	403.869	255.917	147.952	186.34	501.438	315.898	185.54
D14	Adjacent	0.0488606	0.367973	21.7337	1.08668	14.1269	4.228	6.148	0.9219	1.08668
D15	Tumor	0.815296	0.880416	60.8607	14.9881	6.35858	2.75	8.704	1.938	0.454184	12.7959	11.1964	10.7965	0.399871	14.3953	21.593	21.1931	0.399871
D16	Adjacent	0.675378	0.81223	90.5854	4.43081	2.46156	0.1176	0.1574	0.1083	1.96925
E1	Tumor	0.443497	0.68553	30.3317	11.666	209.405	20.22	39.09	11.55	4.66641	9.59689	81.9735	18.394	63.5794	9.59689	87.1718	19.9935	67.1783
E2	Tumor	0.321837	0.579347	98.0098	133.21	103.531	7.575	10.48	5.46	52.4559
E3	Tumor	0.7741	0.909406	10.1132	14.5103	888.644	1.004	0.2453	1.079	1.75882	10.7965	283.508	2.39922	281.109	11.5962	430.261	4.79845	425.462
E4	Adjacent	0.572239	0.73574	326.64	47.284	807.09	1.278	0.5806	1.528	21.1963
E5	Tumor	0.820777	0.957322	31.745	0.835394	76.0209	0.0868	0.5849	0.0646	0
E6	Adjacent	0.484896	0.786154	140.894	24.4148	324.513	1.937	3.248	1.578	18.3111
E7	Tumor	0.809471	0.904419	72.9514	62.7824	917.419	1.338	0	1.478	3.09491	51.9832	123.56	4.79845	118.762	54.3824	165.147	6.39793	158.749
E8	Adjacent	0.0278044	0.22383	10.7189	0	10.7189	0.844	0.9799	0.3702	0
E9	Tumor	0.239894	0.410443	214.333	94.5014	1347.38	2.167	1.526	3.086	22.4075	37.188	333.892	42.3863	291.506	41.9864	365.482	48.3844	317.097
E10	Adjacent	0.211257	0.344085	603.145	403.259	1007.57	3.937	2.51	6.647	142.942
E11	Tumor	0.848535	0.88656	459.155	107.798	524.555	4.179	12.61	3.097	49.1629	67.5781	85.5723	40.3869	45.1854	88.7713	137.955	79.1744	58.781
E12	Adjacent	0.0955067	0.323437	149.599	61.8178	158.254	2.626	3.146	1.534	19.7817
E13	Tumor	0.47258	0.649063	1.84822	0.616073	25.259	0.1959	0.3376	0.1191	0	0.399871	3.99871	1.19961	2.79909	0.399871	4.39858	1.19961	3.19897
E14	Adjacent	0.230845	0.494421	117.271	4.04383	50.9523	1.932	2.616	1.231	0.808766
E15	Tumor	0.865721	0.785714	26.9731	15.2678	153.696	2.529	3.815	2.176	9.6696	9.19703	37.9877	11.1964	26.7913	12.7959	55.9819	16.7946	39.1873
E16	Adjacent	0.874409	0.780367	1504.96	284.39	10.2483	2.648	0.1109	3.36	192.155
F1	Tumor	0.687324	0.834331	18.2123	9.10614	407.38	4.144	2.735	4.421	1.43781	7.59754	107.165	11.5962	95.5691	8.39728	120.761	12.396	108.365
F2	Adjacent	0.383195	0.609118	196.943	11.8166	585.576	1.395	1.233	1.497	3.93885
F3	Tumor	0.900407	0.869403	157.299	40.0145	301.259	1.631	5.345	1.072	20.2372	21.593	77.5749	37.9877	39.5872	26.7913	119.561	58.781	60.7803
F4	Adjacent	0.175653	0.328124	103.587	18.28	262.013	1.432	1.217	1.871	9.74933
F5	Tumor	0.811001	0.788584	130.825	22.3113	1213.94	0.1856	0.1469	0.1958	5.57782	8.39728	249.919	31.9897	217.929	11.1964	415.066	55.1821	359.884
F6	Adjacent	0.278751	0.622348	300.064	14.7783	575.069	0.6313	0.8896	0.4741	9.63802
F7	Tumor	0.315328	0.925291	1.29647	0	15.9898	0.9421	9.725	0.2317	0
F8	Adjacent	0.882875	0.860328	195.676	49.2676	259.817	3.109	5.284	2.754	18.1268
F9	Tumor	0.267277	0.559838	13.571	6.42836	453.556	0.5878	0.6628	0.5281	0	2.39922	145.553	7.99741	137.556	3.59884	153.55	7.99741	145.553
F10	Adjacent	0.137998	0.399274	526.81	15.0231	595.916	1.912	1.174	3.019	13.02
F11	Tumor	0.690809	0.861602	95.6048	16.7076	156.866	0.255	0.3585	0.2382	2.32051	9.99677	72.3766	38.7875	33.5891	10.3966	101.967	57.5814	44.3856
F12	Adjacent	0.332242	0.518474	125.713	55.5297	66.3272	2.529	2.417	2.63	7.71246
F13	Tumor	0.867882	0.909042	17.1554	0	311.876	0.1633	1.159	0.0636	0	0	84.3727	5.59819	78.7745	0	123.16	11.1964	111.964
F14	Adjacent	0.366615	0.429407	461.883	39.1111	857.65	0.4372	0.5571	0.2773	20.4868
F15	Tumor	0.517904	0.65582	282.913	14.0237	94.5076	0.1517	0.0159	0.2229	1.82918	1.19961	59.9806	49.1841	10.7965	1.99935	89.571	76.7752	12.7959
F16	Adjacent	0.513336	0.596225	190.471	187.117	109.319	6.1	7.087	5.426	128.769
G1	Tumor	0.649989	0.74144	43.1453	4.85385	393.162	0.3486	0.4286	0.3204	0	1.19961	89.1712	16.3947	72.7765	1.99935	111.964	23.5924	88.3714
G2	Adjacent	0.869532	0.918231	284.368	8.70959	653.654	10.94	3.403	11.6	3.91931
G3	Tumor	0.302395	0.691773	183.816	31.214	584.396	0.7096	1.435	0.386	6.93645	11.1964	253.118	81.1738	171.944	16.7946	301.902	98.7681	203.134
G4	Adjacent	0.350679	0.662492	111.663	29.5757	780.436	0.8266	1.411	0.5282	7.24303
G5	Tumor	0.866562	0.934227	82.1804	66.7716	456.7	1.814	1.315	1.848	10.2725	74.3759	78.7745	15.595	63.1796	82.7732	121.961	30.3902	91.5704
G6	Adjacent	0.970944	0.990277	43.2063	88.0277	316.577	10.33	24.87	10.18	3.63417
G7	Tumor	0.923805	0.956074	127.565	122.964	550.83	9.904	66.6	7.29	31.3684	121.562	101.168	21.5932	79.5749	127.16	133.158	29.9906	103.168
G8	Adjacent	0.502936	0.836171	28.693	0.478217	60.2553	0.3099	0.6266	0.2476	0
G9	Tumor	0.685518	0.773373	85.8299	28.4376	540.315	0.0722	0.0054	0.0918	0	15.1951	121.161	25.5917	95.5691	16.7946	186.34	41.1867	145.153
G10	Adjacent	0.30776	0.674086	114.488	27.8806	461.513	0.5247	0.6833	0.4476	4.74563
G11	Tumor	0.710317	0.795605	11.5598	4.0208	46.2391	0.915	0.7419	0.9588	2.0104	6.39793	22.7926	7.59754	15.1951	6.7978	25.9916	8.39729	17.5943
G12	Adjacent	0.371314	0.486214	240.146	74.0176	368.443	3.085	3.995	2.119	37.8312
G13	Tumor	0.681023	0.772119	534.46	87.5229	371.325	0.8352	0.5573	0.9165	51.2708	37.9877	135.156	104.766	30.3902	48.7842	232.725	185.14	47.5846
G14	Adjacent	0.538049	0.729065	658.165	153.572	330.179	1.231	1.481	1.137	108.597
G15	Tumor	0.834038	0.921278	430.133	244.364	841.168	9.167	1.519	9.813	128.042	229.126	245.921	122.76	123.16	235.924	398.671	205.134	193.537
G16	Adjacent	0.192749	0.34367	159.404	6.9812	79.1203	2.861	2.576	3.399	4.65414
H1	Tumor	0.845685	0.927543	66.8217	24.142	226.332	0.7797	3.387	0.5755	10.7777	16.3947	16.7946	2.79909	13.9955	19.5937	23.1925	5.59819	17.5943
H2	Adjacent	0.529094	0.770203	447.541	311.514	558.648	2.569	4.093	2.112	177.563
H3	Tumor	0.566667	0.790758	50.0623	18.7102	548.157	2.047	4.475	1.403	5.56248	13.9955	221.128	20.3934	200.735	16.3947	265.114	29.9903	235.124
H4	Adjacent	0.159134	0.52787	189.379	43.1785	269.676	2.056	3.108	1.113	24.9981
H5	Tumor	0.628859	0.728236	618.284	600.713	2702.11	3.926	2.572	4.428	226.228	465.052	674.985	121.161	553.824	494.243	998.482	199.936	798.546
H6	Adjacent	0.953275	0.947964	739.03	604.047	2164.36	2.231	0.7317	2.312	272.074
H7	Tumor	0.614035	0.711003	474.669	214.276	1540.99	8.704	9.817	8.244	59.0524	142.754	597.407	190.338	407.068	155.55	771.75	250.319	521.431
H8	Adjacent	0.794748	0.888692	1246.82	481.901	1844.36	8.589	3.041	9.278	257.824
H9	Tumor	0.674611	0.643002	135.57	115.048	213.927	5.287	5.331	5.258	44.7754	80.7739	116.362	63.5794	52.7829	83.1731	139.155	76.3753	62.7797
H10	Adjacent	0.451729	0.666159	536.035	175.877	358.957	3.501	2.438	4.03	85.2374
H11	Adjacent	0.199443	0.42783	584.156	152.348	219.643	5.906	7.904	3.224	85.0531
H12	Tumor	0.921125	0.933715	379.865	97.6428	1349.44	6.044	0.2759	6.449	25.6955	75.5756	223.528	55.1822	168.346	80.7739	398.271	116.362	281.909
H13	Tumor	0.712992	0.803313	697.386	272.284	498.773	1.673	2.101	1.567	135.893	158.349	166.346	100.368	65.9787	193.138	240.322	148.752	91.5704
H14	Adjacent	0.2896	0.421116	1049.25	694.121	965.693	0.9775	0.5693	1.537	328.544
H15	Tumor	0.464995	0.714407	542.933	142.73	328.558	2.223	3.678	1.64	117.542	95.1692	128.758	93.1699	35.5885	106.766	178.342	132.757	45.5853
H16	Adjacent	0.322963	0.483783	336.406	41.3275	104.145	2.575	2.07	3.111	23.1434
I1	Tumor	0.678684	0.748265	73.2124	21.3759	504.471	4.022	6.073	3.329	5.87837	19.1938	193.537	46.7849	146.753	20.7933	215.53	52.7829	162.747
I2	Adjacent	0.267692	0.483946	469.322	61.9704	1324.51	0.8099	0.7054	0.9202	33.0509
I3	Tumor	0.257091	0.608417	87.4117	42.72	673.662	3.104	4.153	2.426	9.85846	56.7816	261.515	39.1873	222.328	59.1809	310.7	48.7842	261.915
I4	Adjacent	0.495781	0.679106	437.493	264.38	1283.63	6.51	9.952	4.877	111.876
I5	Tumor	0.86949	0.930296	294.435	161.617	803.355	4.411	7.051	4.21	81.668	146.353	115.563	29.5904	85.9722	152.751	219.929	66.3785	153.55
I6	Adjacent	0.324609	0.544943	737.454	147.491	1397.86	6.977	8.305	5.862	110.068
I7	Tumor	0.97128	0.985031	756.686	565.485	1028.67	10.25	52.22	9.61	325.976	541.425	104.766	28.7907	75.9754	551.822	161.948	47.9845	113.963
I8	Adjacent	0.111259	0.331294	458.659	105.009	877.487	4.011	4.745	2.523	74.8339
I9	Tumor	0.590261	0.697811	83.6633	78.5059	296.833	0.3202	0.1169	0.408	28.0788	42.3863	91.5704	28.7907	62.7797	48.7842	113.963	41.5866	72.3766
I10	Adjacent	0.218388	0.481123	524.44	180.354	310.841	3.057	4.809	1.166	72.3079
I11	Tumor	0.386362	0.496826	65.9978	34.6086	337.233	3.756	5.82	1.659	8.85336	25.9916	93.1699	28.3908	64.7791	29.5904	101.567	31.5898	69.9774
I12	Adjacent	na	na	na	na	na	na	na	na	na
I13	Tumor	0.562094	0.71113	465.026	197.931	1107.74	9.849	9.546	9.963	80.9719	163.947	419.466	161.948	257.517	169.946	535.029	216.731	318.298
I14	Adjacent	0.994085	0.996555	1570.91	835.409	568.977	7.326	10.01	7.312	794.481
I15	Tumor	0.650461	0.730769	476.057	286.181	1276.6	11.41	12.5	11.01	96.8529	207.133	467.849	169.945	297.904	215.13	670.983	257.117	413.866
I16	Adjacent	0.0840147	0.333999	129.3	17.9583	102.961	2.792	3.437	1.498	14.3667
J1	Tumor	0.73381	0.775464	277.421	293.922	596.095	4.263	7.221	3.403	109.318	214.331	128.358	48.7842	79.5743	247.92	206.733	91.1705	115.563
J2	Adjacent	0.504448	0.645688	0.619294	0.619294	155.443	1.964	4.98	0.3057	0
J3	Tumor	0.738304	0.864288	37.938	45.8032	752.283	1.807	0.2581	2.048	2.31329	34.3889	196.336	9.99677	186.34	36.3882	277.11	15.595	261.515
J4	Adjacent	0.186516	0.520826	220.348	157.391	406.146	3.694	5.209	2.296	41.4592
J5	Tumor	0.840346	0.887373	19.3775	10.8153	394.76	0.7965	1.936	0.651	1.35192	6.79805	108.369	6.39817	101.971	7.59782	162.753	11.5967	151.157
J6	Adjacent	0.628151	0.968444	0	0	0.4129	0.45	4.09	0.3311	0
J7	Tumor	0.612554	0.781913	137.055	18.4104	626.977	4.47	3.978	4.604	3.57981	21.9929	231.125	55.582	175.543	22.3928	313.099	73.9761	239.123
J8	Adjacent	0.107752	0.357098	59.3483	10.078	129.894	1.239	1.412	0.9268	5.59889
J9	Tumor	0.868971	0.882096	63.4646	17.6794	432.919	3.804	2.172	4.019	3.62655	12.7959	110.364	25.1919	85.1725	14.3953	171.944	37.5879	134.357
J10	Adjacent	0.88943	0.974194	22.9859	20.1127	151.871	0.1246	0.4835	0.115	8.20927
J11	Tumor	0.327373	0.574693	214.306	13.916	237.963	1.968	2.864	1.302	4.17479	8.79716	152.751	94.7694	57.9813	9.99677	169.545	107.565	61.98
J12	Adjacent	0.0844065	0.397641	79.4431	1.00561	91.5104	5.421	8.19	1.216	1.00561
J13	Tumor	0.535963	0.630942	992.491	500.048	2482.5	64.72	90.01	49.86	310.55	459.057	786.954	231.928	555.027	459.856	1228.82	407.073	821.744
J14	Adjacent	0.710062	0.819738	1023.41	336.097	1045.85	6.549	2.392	7.458	200.975
J15	Tumor	0.127827	0.651182	76.7586	2.45628	116.673	2.718	7.371	0.2235	1.22814	63.9793	55.582	27.5911	27.991	64.3792	66.3785	33.1893	33.1893
J16	Adjacent	0.0796546	0.26035	191.987	12.2872	299.5	3.831	4.616	1.593	9.21537
